# Supplementary material for: Association between Urine Specific Gravity as a Measure of Hydration Status and Risk of Type 2 Diabetes: The Kailuan Prospective Cohort Study
Source: Nutrients. 2024 May 27;16(11):1643. doi: 10.3390/nu16111643 (PMC11174895; doi:10.3390/nu16111643)
Supplement: Supplementary file 1 [file nutrients-16-01643-s001.zip]

Archive with 1 entries (1 files):
- nutrients-2981729-supplementary.pdf
